# Supplementary material for: ARIH1 Inhibition Promotes Microtubule Stability and Sensitizes Breast Cancer Cells to Microtubule-Stabilizing Agents
Source: Cancers (Basel). 2025 Feb 25;17(5):782. doi: 10.3390/cancers17050782 (PMC11898827; doi:10.3390/cancers17050782)
Supplement: Supplementary file 1 [file cancers-17-00782-s001.zip]

Archive with 1 entries (1 files):
- cancers-3467279-supplementary.pdf
